# Supplementary material for: A Systematic Literature Review of You Only Look Once Architectures (v1–v12) in Healthcare Systems
Source: Diagnostics (Basel). 2026 Mar 22;16(6):935. doi: 10.3390/diagnostics16060935 (PMC13025279; doi:10.3390/diagnostics16060935)
Supplement: Supplementary file 1 [file diagnostics-16-00935-s001.zip]

Archive with 1 entries (1 files):
- diagnostics-4129788-supplementary.pdf
